# Supplementary material for: New Meroterpenoid Derivatives from the Pomegranate-Derived Endophytic Fungus Talaromyces purpureogenus
Source: Molecules. 2023 Nov 18;28(22):7650. doi: 10.3390/molecules28227650 (PMC10673506; doi:10.3390/molecules28227650)
Supplement: Supplementary file 1 [file molecules-28-07650-s001.zip]

Archive with 1 entries (1 files):
- molecules-2696654-supplementary.pdf
